# Supplementary material for: Drug resistance markers in Plasmodium vivax isolates from a Kanchanaburi province, Thailand between January to May 2023
Source: PLoS One. 2024 Jul 5;19(7):e0304337. doi: 10.1371/journal.pone.0304337 (PMC11226124; doi:10.1371/journal.pone.0304337)
Supplement: S1 Table — (XLSX) [file pone.0304337.s001.xlsx]

## Sheet: Sheet2
S1 Table. Analysis of SNPs in P. vivax genetic markers
No.	Gene	Pvmdr1			Pvdhfr					Pvdhps
	Codon	958	976	1076	57	58	61	117	82-109	383	512	553
	Allele (WT)	ACG: T	TAC: Y	TTT: F	TTC: F	AGC: S	ACG: T	AGC: S	Tandem repeat	GCC: A	AAG: K	GCC: A
1		ATG: M	TAC: Y	TTT: F	ATA: I	AGG: R	ATG: M	ACC: T	Type 1	GGC: G	AAG: K	GGC: G
2		ATG: M	TAC: Y	TTT: F	ATA: I	AGG: R	ATG: M	ACC: T	Type 1	GGC: G	AAG: K	GGC: G
3		ATG: M	TTC: F	CTT: L	ATA: I	AGG: R	ATG: M	ACC: T	Type 1	GGC: G	AAG: K	GGC: G
4		ATG: M	TAC: Y	TTT: F	ATA: I	AGG: R	ATG: M	ACC: T	Type 1	GGC: G	ATG: M	GGC: G
5		ATG: M	TTC: F	TTT: F	ATA: I	AGG: R	ATG: M	ACC: T	Type 1	GGC: G	AAG: K	GGC: G
6		ATG: M	TAC: Y	TTT: F	ATA: I	AGG: R	ATG: M	ACC: T	Type 1	GGC: G	AAG: K	GGC: G
7		ATG: M	TAC: Y	TTT: F	ATA: I	AGG: R	ATG: M	ACC: T	Type 1	GGC: G	ATG: M	GGC: G
8		ATG: M	TTC: F	CTT: L	ATA: I	AGG: R	ATG: M	ACC: T	Type 1	GGC: G	AAG: K	GGC: G
9		ATG: M	TAC: Y	TTT: F	ATA: I	AGG: R	ATG: M	ACC: T	Type 1	GGC: G	AAG: K	GGC: G
10		ATG: M	TAC: Y	TTT: F	TTA: L	AGG: R	ATG: M	ACC: T	Type 1	GGC: G	ATG: M	GGC: G
11		ATG: M	TTC: F	CTT: L	ATA: I	AGG: R	ATG: M	ACC: T	Type 1	GGC: G	AAG: K	GGC: G
12		ATG: M	TAC: Y	TTT: F	ATA: I	AGG: R	ATG: M	ACC: T	Type 1	GGC: G	ATG: M	GGC: G
13		ATG: M	TAC: Y	TTT: F	ATA: I	AGG: R	ATG: M	ACC: T	Type 1	GGC: G	AAG: K	GGC: G
14		ATG: M	TAC: Y	TTT: F	ATA: I	AGG: R	ATG: M	ACC: T	Type 1	GGC: G	ATG: M	GGC: G
15		ATG: M	TAC: Y	TTT: F	ATA: I	AGG: R	ATG: M	ACC: T	Type 1	GGC: G	ATG: M	GGC: G
16		ATG: M	TAC: Y	TTT: F	ATA: I	AGG: R	ATG: M	ACC: T	Type 1	GGC: G	ATG: M	GGC: G
17		ATG: M	TAC: Y	TTT: F	ATA: I	AGG: R	ATG: M	ACC: T	Type 1	GGC: G	AAG: K	GGC: G
18		ATG: M	TAC: Y	TTT: F	ATA: I	AGG: R	ATG: M	ACC: T	Type 1	GGC: G	AAG: K	GGC: G
19		ATG: M	TAC: Y	TTT: F	ATA: I	AGG: R	ATG: M	ACC: T	Type 1	GGC: G	ATG: M	GGC: G
20		ATG: M	TAC: Y	TTT: F	ATA: I	AGG: R	ATG: M	ACC: T	Type 1	GGC: G	AAG: K	GGC: G
21		ATG: M	TTC: F	CTT: L	ATA: I	AGG: R	ATG: M	ACC: T	Type 1	GGC: G	ATG: M	GGC: G
22		ATG: M	TAC: Y	TTT: F	ATA: I	AGG: R	ATG: M	ACC: T	Type 1	GGC: G	ATG: M	GGC: G
23		ATG: M	TAC: Y	TTT: F	ATA: I	AGG: R	ATG: M	ACC: T	Type 1	GGC: G	ATG: M	GGC: G
24		ATG: M	TAC: Y	TTT: F	ATA: I	AGG: R	ATG: M	ACC: T	Type 1	GGC: G	ATG: M	GGC: G
25		ATG: M	TTC: F	CTT: L	ATA: I	AGG: R	ATG: M	ACC: T	Type 1	GGC: G	ATG: M	GGC: G
26		ATG: M	TTC: F	CTT: L	ATA: I	AGG: R	ATG: M	ACC: T	Type 1	GGC: G	ATG: M	GGC: G
27		ATG: M	TAC: Y	TTT: F	ATA: I	AGG: R	ATG: M	ACC: T	Type 1	GGC: G	ATG: M	GGC: G
28		ATG: M	TTC: F	CTT: L	ATA: I	AGG: R	ATG: M	ACC: T	Type 1	GGC: G	ATG: M	GGC: G
29		ATG: M	TAC: Y	TTT: F	ATA: I	AGG: R	ATG: M	ACC: T	Type 1	GGC: G	ATG: M	GGC: G
30		ATG: M	TAC: Y	TTT: F	ATA: I	AGG: R	ATG: M	ACC: T	Type 1	GGC: G	AAG: K	GGC: G
31		ATG: M	TAC: Y	TTT: F	TTA: L	AGG: R	ATG: M	ACC: T	Type 1	GGC: G	ATG: M	GGC: G
32		ATG: M	TAC: Y	TTT: F	ATA: I	AGG: R	ATG: M	ACC: T	Type 1	GGC: G	AAG: K	GGC: G
33		ATG: M	TAC: Y	TTT: F	ATA: I	AGG: R	ATG: M	ACC: T	Type 1	GGC: G	AAG: K	GGC: G
34		ATG: M	TAC: Y	TTT: F	ATA: I	AGG: R	ATG: M	ACC: T	Type 1	GGC: G	AAG: K	GGC: G
35		ATG: M	TAC: Y	TTT: F	TTA: L	AGG: R	ATG: M	ACC: T	Type 1	GGC: G	ATG: M	GGC: G
36		ATG: M	TAC: Y	TTT: F	ATA: I	AGG: R	ATG: M	ACC: T	Type 1	GGC: G	AAG: K	GGC: G
37		ATG: M	TAC: Y	TTT: F	ATA: I	AGG: R	ATG: M	ACC: T	Type 1	GGC: G	AAG: K	GGC: G
38		ATG: M	TAC: Y	TTT: F	ATA: I	AGG: R	ATG: M	ACC: T	Type 1	GGC: G	ATG: M	GGC: G
39		ATG: M	TAC: Y	TTT: F	ATA: I	AGG: R	ATG: M	ACC: T	Type 1	GGC: G	AAG: K	GGC: G
40		ATG: M	TAC: Y	TTT: F	ATA: I	AGG: R	ATG: M	ACC: T	Type 1	GGC: G	AAG: K	GGC: G
41		ATG: M	TAC: Y	TTT: F	ATA: I	AGG: R	ATG: M	ACC: T	Type 1	GGC: G	AAG: K	GGC: G
42		ATG: M	TAC: Y	TTT: F	ATA: I	AGG: R	ATG: M	ACC: T	Type 1	GGC: G	ATG: M	GGC: G
43		ATG: M	TAC: Y	TTT: F	TTA: L	AGG: R	ATG: M	ACC: T	Type 1	GGC: G	ATG: M	GGC: G
44		ATG: M	TAC: Y	TTT: F	TTA: L	AGG: R	ATG: M	ACC: T	Type 1	GGC: G	ATG: M	GGC: G
45		ATG: M	TAC: Y	TTT: F	ATA: I	AGG: R	ATG: M	ACC: T	Type 1	GGC: G	AAG: K	GGC: G
46		ATG: M	TAC: Y	TTT: F	ATA: I	AGG: R	ATG: M	ACC: T	Type 1	GGC: G	ATG: M	GGC: G
47		ATG: M	TAC: Y	TTT: F	ATA: I	AGG: R	ATG: M	ACC: T	Type 1	GGC: G	AAG: K	GGC: G
48		ATG: M	TAC: Y	TTT: F	ATA: I	AGG: R	ATG: M	ACC: T	Type 1	GGC: G	ATG: M	GGC: G
49		ATG: M	TAC: Y	TTT: F	TTA: L	AGG: R	ATG: M	ACC: T	Type 1	GGC: G	ATG: M	GGC: G
50		ATG: M	TTC: F	CTT: L	ATA: I	AGG: R	ATG: M	ACC: T	Type 1	GGC: G	AAG: K	GGC: G
51		ATG: M	TAC: Y	TTT: F	ATA: I	AGG: R	ATG: M	ACC: T	Type 1	GGC: G	AAG: K	GGC: G
52		ATG: M	TAC: Y	TTT: F	ATA: I	AGG: R	ATG: M	ACC: T	Type 1	GGC: G	AAG: K	GGC: G
53		ATG: M	TAC: Y	TTT: F	ATA: I	AGG: R	ATG: M	ACC: T	Type 1	GGC: G	AAG: K	GGC: G
54		ATG: M	TTC: F	CTT: L	ATA: I	AGG: R	ATG: M	ACC: T	Type 1	GGC: G	AAG: K	GGC: G
55		ATG: M	TAC: Y	TTT: F	ATA: I	AGG: R	ATG: M	ACC: T	Type 1	GGC: G	AAG: K	GGC: G
56		ATG: M	TAC: Y	TTT: F	ATA: I	AGG: R	ATG: M	ACC: T	Type 1	GGC: G	AAG: K	GGC: G
57		ATG: M	TAC: Y	TTT: F	ATA: I	AGG: R	ATG: M	ACC: T	Type 1	GGC: G	ATG: M	GGC: G
58		ATG: M	TAC: Y	TTT: F	ATA: I	AGG: R	ATG: M	ACC: T	Type 1	GGC: G	AAG: K	GGC: G
59		ATG: M	TAC: Y	TTT: F	ATA: I	AGG: R	ATG: M	ACC: T	Type 1	GGC: G	ATG: M	GGC: G
60		ATG: M	TAC: Y	TTT: F	TTA: L	AGG: R	ATG: M	ACC: T	Type 1	GGC: G	ATG: M	GGC: G
61		ATG: M	TTC: F	CTT: L	ATA: I	AGG: R	ATG: M	ACC: T	Type 1	GGC: G	AAG: K	GGC: G
62		ATG: M	TAC: Y	TTT: F	ATA: I	AGG: R	ATG: M	ACC: T	Type 1	GGC: G	ATG: M	GGC: G
63		ATG: M	TAC: Y	TTT: F	TTA: L	AGG: R	ATG: M	ACC: T	Type 1	GGC: G	ATG: M	GGC: G
64		ATG: M	TAC: Y	TTT: F	ATA: I	AGG: R	ATG: M	ACC: T	Type 1	GGC: G	ATG: M	GGC: G
65		ATG: M	TAC: Y	CTT: L	TTC: F	AGC: S	ACG: T	AGC: S	Type 1	GCC: A	AAG: K	GCC: A
66		ATG: M	TAC: Y	TTT: F	ATA: I	AGG: R	ATG: M	ACC: T	Type 1	GGC: G	AAG: K	GGC: G
67		ATG: M	TTC: F	CTT: L	ATA: I	AGG: R	ATG: M	ACC: T	Type 1	GGC: G	AAG: K	GGC: G
68		ATG: M	TTC: F	CTT: L	ATA: I	AGG: R	ATG: M	ACC: T	Type 1	GGC: G	AAG: K	GGC: G
69		ATG: M	TAC: Y	CTT: L	TTC: F	AGC: S	ACG: T	AGC: S	Type 1	GCC: A	AAG: K	GCC: A
70		ATG: M	TTC: F	CTT: L	ATA: I	AGG: R	ATG: M	ACC: T	Type 1	GGC: G	AAG: K	GGC: G
71		ATG: M	TAC: Y	TTT: F	ATA: I	AGG: R	ATG: M	ACC: T	Type 1	GGC: G	AAG: K	GGC: G
72		ATG: M	TAC: Y	TTT: F	ATA: I	AGG: R	ATG: M	ACC: T	Type 1	GGC: G	ATG: M	GGC: G
73		ATG: M	TAC: Y	CTT: L	TTC: F	AGC: S	ACG: T	AGC: S	Type 1	GCC: A	AAG: K	GCC: A
74		ATG: M	TAC: Y	TTT: F	TTC: F	AGG: R	ACG: T	AAC: N	Type 2	GGC: G	ATG: M	GGC: G
75		ATG: M	TAC: Y	TTT: F	ATA: I	AGG: R	ATG: M	ACC: T	Type 1	GGC: G	ATG: M	GGC: G
76		ATG: M	TAC: Y	TTT: F	ATA: I	AGG: R	ATG: M	ACC: T	Type 1	GGC: G	AAG: K	GGC: G
77		ATG: M	TAC: Y	TTT: F	ATA: I	AGG: R	ATG: M	ACC: T	Type 1	GGC: G	ATG: M	GGC: G
78		ATG: M	TAC: Y	TTT: F	ATA: I	AGG: R	ATG: M	ACC: T	Type 1	GGC: G	AAG: K	GGC: G
79		ATG: M	TAC: Y	TTT: F	ATA: I	AGG: R	ATG: M	ACC: T	Type 1	GGC: G	ATG: M	GGC: G
80		ATG: M	TTC: F	CTT: L	ATA: I	AGG: R	ATG: M	ACC: T	Type 1	GGC: G	AAG: K	GGC: G
81		ATG: M	TAC: Y	TTT: F	ATA: I	AGG: R	ATG: M	ACC: T	Type 1	GGC: G	ATG: M	GGC: G
82		ATG: M	TAC: Y	TTT: F	ATA: I	AGG: R	ATG: M	ACC: T	Type 1	GGC: G	AAG: K	GGC: G
83		ATG: M	TAC: Y	TTT: F	ATA: I	AGG: R	ATG: M	ACC: T	Type 1	GGC: G	ATG: M	GGC: G
84		ATG: M	TAC: Y	TTT: F	ATA: I	AGG: R	ATG: M	ACC: T	Type 1	GGC: G	AAG: K	GGC: G
85		ATG: M	TAC: Y	TTT: F	ATA: I	AGG: R	ATG: M	ACC: T	Type 1	GGC: G	AAG: K	GGC: G
86		ATG: M	TAC: Y	TTT: F	ATA: I	AGG: R	ATG: M	ACC: T	Type 1	GGC: G	ATG: M	GGC: G
87		ATG: M	TTC: F	CTT: L	ATA: I	AGG: R	ATG: M	ACC: T	Type 1	GGC: G	AAG: K	GGC: G
88		ATG: M	TTC: F	CTT: L	ATA: I	AGG: R	ATG: M	ACC: T	Type 1	GGC: G	AAG: K	GGC: G
89		ATG: M	TAC: Y	TTT: F	ATA: I	AGG: R	ATG: M	ACC: T	Type 1	GGC: G	ATG: M	GGC: G
90		ATG: M	TAC: Y	TTT: F	TTA: L	AGG: R	ATG: M	ACC: T	Type 1	GGC: G	ATG: M	GGC: G
91		ATG: M	TAC: Y	TTT: F	ATA: I	AGG: R	ATG: M	ACC: T	Type 1	GGC: G	ATG: M	GGC: G
92		ATG: M	TAC: Y	TTT: F	TTA: L	AGG: R	ATG: M	ACC: T	Type 1	GGC: G	ATG: M	GGC: G
93		ATG: M	TTC: F	CTT: L	ATA: I	AGG: R	ATG: M	ACC: T	Type 1	GGC: G	AAG: K	GGC: G
94		ATG: M	TAC: Y	TTT: F	TTA: L	AGG: R	ATG: M	ACC: T	Type 1	GGC: G	ATG: M	GGC: G
95		ATG: M	TAC: Y	TTT: F	ATA: I	AGG: R	ATG: M	ACC: T	Type 1	GGC: G	ATG: M	GGC: G
96		ATG: M	TTC: F	TTT: F	ATA: I	AGG: R	ATG: M	ACC: T	Type 1	GGC: G	ATG: M	GGC: G
97		ATG: M	TTC: F	CTT: L	ATA: I	AGG: R	ATG: M	ACC: T	Type 1	GGC: G	AAG: K	GGC: G
98		ATG: M	TAC: Y	CTT: L	TTC: F	AGC: S	ACG: T	AGC: S	Type 1	GCC: A	AAG: K	GCC: A
99		ATG: M	TAC: Y	TTT: F	ATA: I	AGG: R	ATG: M	ACC: T	Type 1	GCC: A	AAG: K	GCC: A
100		ATG: M	TTC: F	CTT: L	ATA: I	AGG: R	ATG: M	ACC: T	Type 1	GGC: G	AAG: K	GGC: G
Note: The red letters indicate base change, synonymous mutation was detected in No.65, 69, 73 and 98 (TAT-TAC)
Codon-Amino Acid Abbreviations
Codon		Full Name	Abbreviation
GCC		Alanine	A
AGG		Arginine	R
AAC		Asparagine	N
GGC		Glycine	G
ATA		Isoleucine	I
CTT		Leucine	L
TTA		Leucine	L
AAG		Lysine	K
ATG		Methionine	M
TTC		Phenylalanine	F
TTT		Phenylalanine	F
AGC		Serine	S
ACC		Threonine	T
ACG		Threonine	T
TAC		Tyrosine	Y
